# Supplementary material for: In Silico Identification and Evaluation of Natural Products as Potential Tumor Necrosis Factor Function Inhibitors Using Advanced Enalos Asclepios KNIME Nodes
Source: Int J Mol Sci. 2021 Sep 23;22(19):10220. doi: 10.3390/ijms221910220 (PMC8508374; doi:10.3390/ijms221910220)
Supplement: Supplementary file 1 [file ijms-22-10220-s001.zip]

Archive with 1 entries (1 files):
- ijms-1329425-supplementary.pdf
